# Supplementary material for: Evolutionary Characteristics and Expression Patterns of the UGT Gene Family in Epimedium from Gansu, China
Source: Curr Issues Mol Biol. 2026 Apr 11;48(4):393. doi: 10.3390/cimb48040393 (PMC13115264; doi:10.3390/cimb48040393)
Supplement: Supplementary file 1 [file cimb-48-00393-s001.zip]

Archive with 16 entries (12 files):
- cimb-4218483-supplementary-xml/
- cimb-4218483-supplementary-xml/Figure in Appendix/
- cimb-4218483-supplementary-xml/Figure in Appendix/Figure 1 shows the phylogenetic tree.jpg
- cimb-4218483-supplementary-xml/Figure in Appendix/Figure 1 shows the phylogenetic tree.svg
- cimb-4218483-supplementary-xml/Figure in Appendix/Figure S1 shows the hydrophilicityhydrophobicity analysis/
- cimb-4218483-supplementary-xml/Figure in Appendix/Figure S1 shows the hydrophilicityhydrophobicity analysis/UGT2.png
- cimb-4218483-supplementary-xml/Figure in Appendix/Figure S1 shows the hydrophilicityhydrophobicity analysis/UGT241.png
- cimb-4218483-supplementary-xml/Figure in Appendix/Figure S1 shows the hydrophilicityhydrophobicity analysis/UGT269.png
- cimb-4218483-supplementary-xml/Figure in Appendix/Figure S1 shows the hydrophilicityhydrophobicity analysis/UGT271.png
- cimb-4218483-supplementary-xml/Figure in Appendix/Figure S1 shows the hydrophilicityhydrophobicity analysis/UGT52.png
- cimb-4218483-supplementary-xml/Figure in Appendix/Figure S1 shows the hydrophilicityhydrophobicity analysis/UGT57.png
- cimb-4218483-supplementary-xml/Figure in Appendix/Figure S2 shows the conserved motif and domain analysis.jpg
- cimb-4218483-supplementary-xml/Tables in the Appendix/
- cimb-4218483-supplementary-xml/Tables in the Appendix/Table S1 Identification of 168 Genes.xls
- cimb-4218483-supplementary-xml/Tables in the Appendix/Table S2 Grouping of the phylogenetic tree.xls
- cimb-4218483-supplementary-xml/Tables in the Appendix/Table S3 Results of protein–protein interaction analysis.xlsx
