# Supplementary material for: Evolutionary Characteristics and Expression Patterns of the UGT Gene Family in Epimedium from Gansu, China
Source: Curr Issues Mol Biol. 2026 Apr 11;48(4):393. doi: 10.3390/cimb48040393 (PMC13115264; doi:10.3390/cimb48040393)
Supplement: Supplementary file 1 [file cimb-48-00393-s001.zip › cimb-4218483-supplementary-xml/Tables in the Appendix/Table S1 Identification of 168 Genes.xls]

## Sheet: Sheet1
Species	Matching genes
TS-E.brevicornu	UGT1, UGT2, UGT3, UGT5, UGT6, UGT8, UGT10, UGT11, UGT13, UGT14, UGT16, UGT17, UGT19, UGT20, UGT21, UGT22, UGT23, UGT24, UGT28, UGT29, UGT32, UGT34, UGT35, UGT36, UGT37, UGT40, UGT42, UGT44, UGT46, UGT49, UGT51, UGT52, UGT53, UGT54, UGT56, UGT57, UGT58, UGT60, UGT63, UGT65, UGT68, UGT69, UGT73, UGT74, UGT82, UGT86, UGT87, UGT89, UGT90, UGT96, UGT100, UGT107, UGT108, UGT109, UGT110, UGT111, UGT113,…
Qlh-E.brevicornu	UGT1, UGT2, UGT3, UGT4, UGT5, UGT6, UGT10, UGT12, UGT13, UGT14, UGT16, UGT17, UGT18, UGT19, UGT20, UGT21, UGT23, UGT26, UGT28, UGT29, UGT32, UGT33, UGT35, UGT36, UGT37, UGT40, UGT42, UGT44, UGT49, UGT51, UGT52, UGT53, UGT54, UGT56, UGT57, UGT58, UGT60, UGT63, UGT65, UGT67, UGT68, UGT70, UGT73, UGT74, UGT82, UGT86, UGT87, UGT89, UGT90, UGT96, UGT99, UGT100, UGT107, UGT108, UGT109, UGT113, UGT122, …
HZ-E.brevicornu	UGT1, UGT2, UGT3, UGT5, UGT6, UGT10, UGT12, UGT13, UGT14, UGT16, UGT17, UGT18, UGT19, UGT20, UGT21, UGT22, UGT23, UGT26, UGT28, UGT29, UGT32, UGT33, UGT35, UGT36, UGT37, UGT40, UGT42, UGT44, UGT49, UGT51, UGT52, UGT53, UGT54, UGT56, UGT57, UGT58, UGT60, UGT63, UGT65, UGT67, UGT68, UGT69, UGT73, UGT77, UGT82, UGT84, UGT86, UGT87, UGT90, UGT96, UGT100, UGT107, UGT108, UGT109, UGT113, UGT117, UGT122…
WD-E.brevicornu	UGT1, UGT2, UGT3, UGT5, UGT6, UGT10, UGT11, UGT13, UGT14, UGT15, UGT16, UGT17, UGT19, UGT20, UGT22, UGT23, UGT26, UGT28, UGT29, UGT32, UGT33, UGT35, UGT36, UGT37, UGT40, UGT42, UGT44, UGT49, UGT51, UGT52, UGT53, UGT55, UGT56, UGT57, UGT58, UGT60, UGT63, UGT66, UGT67, UGT68, UGT71, UGT73, UGT74, UGT77, UGT80, UGT82, UGT86, UGT87, UGT89, UGT90, UGT96, UGT99, UGT106, UGT107, UGT108, UGT109, UGT113, …
Epimedium ilicifolium	UGT1, UGT2, UGT5, UGT6, UGT10, UGT11, UGT14, UGT15, UGT17, UGT19, UGT21, UGT24, UGT26, UGT29, UGT32, UGT35, UGT40, UGT42, UGT44, UGT49, UGT51, UGT53, UGT56, UGT57, UGT58, UGT60, UGT63, UGT68, UGT70, UGT73, UGT82, UGT86, UGT87, UGT88, UGT90, UGT96, UGT99, UGT107, UGT108, UGT109, UGT113, UGT122, UGT140, UGT141, UGT149, UGT150, UGT159, UGT160, UGT163, UGT173, UGT178, UGT180, UGT183, UGT185, UGT191, …
Epimedium-jinchengshanense	UGT1, UGT2, UGT3, UGT4, UGT5, UGT6, UGT9, UGT10, UGT11, UGT14, UGT15, UGT17, UGT19, UGT20, UGT22, UGT23, UGT26, UGT29, UGT32, UGT34, UGT35, UGT36, UGT40, UGT42, UGT44, UGT51, UGT52, UGT53, UGT55, UGT56, UGT57, UGT58, UGT60, UGT63, UGT65, UGT67, UGT68, UGT70, UGT73, UGT74, UGT75, UGT82, UGT84, UGT85, UGT86, UGT88, UGT89, UGT90, UGT94, UGT96, UGT107, UGT108, UGT109, UGT110, UGT113, UGT117, UGT122, …
Epimedium koreanum	UGT1, UGT2, UGT3, UGT5, UGT6, UGT8, UGT10, UGT12, UGT13, UGT14, UGT15, UGT17, UGT19, UGT20, UGT21, UGT23, UGT26, UGT28, UGT29, UGT31, UGT32, UGT33, UGT35, UGT36, UGT40, UGT42, UGT44, UGT49, UGT51, UGT52, UGT54, UGT56, UGT57, UGT58, UGT60, UGT65, UGT67, UGT68, UGT73, UGT82, UGT86, UGT87, UGT88, UGT89, UGT90, UGT96, UGT100, UGT107, UGT108, UGT109, UGT113, UGT115, UGT117, UGT122, UGT124, UGT125, UGT…
Epimedium pseudowushanense	UGT1, UGT2, UGT3, UGT4, UGT5, UGT6, UGT8, UGT10, UGT12, UGT13, UGT14, UGT16, UGT17, UGT18, UGT19, UGT20, UGT21, UGT23, UGT26, UGT29, UGT31, UGT32, UGT33, UGT34, UGT35, UGT36, UGT37, UGT38, UGT40, UGT42, UGT44, UGT46, UGT49, UGT51, UGT52, UGT53, UGT54, UGT56, UGT57, UGT58, UGT60, UGT63, UGT65, UGT67, UGT68, UGT73, UGT74, UGT75, UGT77, UGT82, UGT84, UGT86, UGT88, UGT89, UGT90, UGT93, UGT96, UGT99, …
Epimedium pubescens	UGT1, UGT2, UGT3, UGT4, UGT5, UGT6, UGT8, UGT10, UGT12, UGT13, UGT14, UGT15, UGT17, UGT19, UGT20, UGT21, UGT23, UGT26, UGT28, UGT29, UGT32, UGT33, UGT34, UGT35, UGT36, UGT40, UGT42, UGT44, UGT49, UGT51, UGT52, UGT53, UGT54, UGT56, UGT57, UGT58, UGT59, UGT64, UGT65, UGT67, UGT68, UGT71, UGT73, UGT75, UGT76, UGT77, UGT80, UGT82, UGT86, UGT87, UGT89, UGT90, UGT94, UGT96, UGT106, UGT107, UGT108, UGT1…
Epimedium sagittatum	UGT1, UGT2, UGT3, UGT5, UGT6, UGT8, UGT10, UGT12, UGT13, UGT14, UGT15, UGT16, UGT17, UGT19, UGT20, UGT22, UGT23, UGT26, UGT28, UGT29, UGT31, UGT32, UGT33, UGT35, UGT36, UGT37, UGT40, UGT42, UGT44, UGT49, UGT51, UGT52, UGT53, UGT54, UGT57, UGT58, UGT59, UGT63, UGT65, UGT67, UGT68, UGT70, UGT73, UGT74, UGT75, UGT82, UGT86, UGT88, UGT90, UGT96, UGT100, UGT107, UGT108, UGT109, UGT111, UGT113, UGT122,…
Epimedium wushanese	UGT1, UGT2, UGT3, UGT5, UGT8, UGT12, UGT13, UGT14, UGT16, UGT17, UGT18, UGT19, UGT20, UGT22, UGT23, UGT26, UGT29, UGT31, UGT32, UGT33, UGT34, UGT35, UGT36, UGT37, UGT38, UGT40, UGT42, UGT44, UGT49, UGT51, UGT52, UGT53, UGT56, UGT57, UGT58, UGT59, UGT63, UGT65, UGT67, UGT68, UGT73, UGT74, UGT82, UGT85, UGT86, UGT88, UGT90, UGT91, UGT96, UGT99, UGT107, UGT108, UGT109, UGT110, UGT113, UGT115, UGT116…
