# Supplementary material for: Evolutionary Characteristics and Expression Patterns of the UGT Gene Family in Epimedium from Gansu, China
Source: Curr Issues Mol Biol. 2026 Apr 11;48(4):393. doi: 10.3390/cimb48040393 (PMC13115264; doi:10.3390/cimb48040393)
Supplement: Supplementary file 1 [file cimb-48-00393-s001.zip › cimb-4218483-supplementary-xml/Tables in the Appendix/Table S2 Grouping of the phylogenetic tree.xls]

## Sheet: Sheet1
	Gene ID	Ep ID	Group
1	UGT3	Ebr01G013210	A
2	UGT6	Ebr01G027810	A
3	UGT28	Ebr01G056120	A
4	UGT67	Ebr02G036060	A
5	UGT113	Ebr02G055850	A
6	UGT122	Ebr02G073910	A
7	UGT123	Ebr02G074140	A
8	UGT124	Ebr02G074520	A
9	UGT126	Ebr02G074610	A
10	UGT128	Ebr02G074820	A
11	UGT140	Ebr02G074950	A
12	UGT144	Ebr03G012370	A
13	UGT174	Ebr03G051160	A
14	UGT218	Ebr04G038010	A
15	UGT219	Ebr04G038020	A
16	UGT224	Ebr04G038090	A
17	UGT225	Ebr04G038110	A
18	UGT226	Ebr04G038120	A
19	UGT228	Ebr04G038140	A
20	UGT231	Ebr04G038210	A
21	UGT232	Ebr04G038250	A
22	UGT234	Ebr04G038290	A
23	UGT241	Ebr04G038390	A
24	UGT242	Ebr04G038660	A
25	UGT253	Ebr04G057180	A
26	UGT282	Ebr05G046290	A
27	UGT292	Ebr06G024720	A
28	UGT318	Ebr06G040830	A
29	UGT321	Ebr06G041140	A
30	UGT322	Ebr06G041190	A
31	UGT331	Ebr06G043290	A
32	UGT336	Ebr06G043650	A
33	UGT340	Ebr06G043720	A
34	UGT341	Ebr06G044050	A
35	UGT342	Ebr06G044060	A
36	UGT347	Ebr06G044110	A
37	UGT354	Ebr06G044670	A
38	UGT357	Ebr06G045440	A
39	UGT40	Ebr01G066890	B
40	UGT68	Ebr02G038420	B
41	UGT90	Ebr02G048490	B
42	UGT147	Ebr03G041870	B
43	UGT148	Ebr03G042170	B
44	UGT150	Ebr03G042860	B
45	UGT151	Ebr03G042870	B
46	UGT277	Ebr05G039370	B
47	UGT69	Ebr02G039880	C
48	UGT70	Ebr02G039890	C
49	UGT80	Ebr02G047170	C
50	UGT82	Ebr02G047270	C
51	UGT86	Ebr02G047530	C
52	UGT87	Ebr02G047540	C
53	UGT88	Ebr02G047570	C
54	UGT93	Ebr02G048710	C
55	UGT142	Ebr03G010170	C
56	UGT29	Ebr01G057180	D
57	UGT31	Ebr01G057200	D
58	UGT32	Ebr01G057210	D
59	UGT165	Ebr03G047800	D
60	UGT173	Ebr03G048130	D
61	UGT197	Ebr04G027290	D
62	UGT200	Ebr04G027380	D
63	UGT203	Ebr04G027460	D
64	UGT283	Ebr05G050290	D
65	UGT1	Ebr01G011980	E
66	UGT10	Ebr01G038410	E
67	UGT51	Ebr02G031290	E
68	UGT73	Ebr02G046020	E
69	UGT74	Ebr02G046040	E
70	UGT152	Ebr03G046900	E
71	UGT154	Ebr03G046920	E
72	UGT157	Ebr03G046970	E
73	UGT160	Ebr03G047020	E
74	UGT180	Ebr04G012050	E
75	UGT183	Ebr04G012120	E
76	UGT185	Ebr04G012160	E
77	UGT187	Ebr04G012180	E
78	UGT188	Ebr04G012190	E
79	UGT189	Ebr04G012230	E
80	UGT191	Ebr04G012870	E
81	UGT193	Ebr04G018190	E
82	UGT205	Ebr04G030840	E
83	UGT210	Ebr04G033780	E
84	UGT212	Ebr04G033800	E
85	UGT213	Ebr04G033820	E
86	UGT270	Ebr05G021610	E
87	UGT271	Ebr05G021620	E
88	UGT273	Ebr05G021640	E
89	UGT23	Ebr01G051100	F
90	UGT141	Ebr02G074970	F
91	UGT252	Ebr04G054290	F
92	UGT284	Ebr05G055150	F
93	UGT8	Ebr01G028950	G
94	UGT12	Ebr01G044580	G
95	UGT49	Ebr02G011070	G
96	UGT247	Ebr04G039640	G
97	UGT248	Ebr04G039650	G
98	UGT268	Ebr05G000090	G
99	UGT278	Ebr05G039470	G
100	UGT280	Ebr05G044900	G
101	UGT281	Ebr05G044910	G
102	UGT324	Ebr06G041970	G
103	UGT2	Ebr01G075770	H
104	UGT14	Ebr01G046500	H
105	UGT15	Ebr01G046510	H
106	UGT16	Ebr01G046520	H
107	UGT17	Ebr01G046560	H
108	UGT19	Ebr01G046590	H
109	UGT20	Ebr01G046610	H
110	UGT21	Ebr01G046630	H
111	UGT265	Ebr04G073150	H
112	UGT266	Ebr04G073160	H
113	UGT36	Ebr01G061930	I
114	UGT170	Ebr03G048040	I
115	UGT42	Ebr01G070080	J
116	UGT312	Ebr06G029720	J
117	UGT315	Ebr06G029820	J
118	UGT24	Ebr01G053790	K
119	UGT26	Ebr01G053830	K
120	UGT34	Ebr01G058880	K
121	UGT35	Ebr01G058930	K
122	UGT359	Ebr06G058230	K
123	UGT52	Ebr02G031710	L
124	UGT53	Ebr02G031830	L
125	UGT56	Ebr02G032160	L
126	UGT57	Ebr02G032940	L
127	UGT58	Ebr02G032950	L
128	UGT59	Ebr02G032970	L
129	UGT60	Ebr02G032980	L
130	UGT63	Ebr02G033010	L
131	UGT64	Ebr02G033020	L
132	UGT65	Ebr02G035300	L
133	UGT94	Ebr02G054960	L
134	UGT96	Ebr02G054980	L
135	UGT99	Ebr02G055030	L
136	UGT100	Ebr02G055040	L
137	UGT106	Ebr02G055130	L
138	UGT107	Ebr02G055140	L
139	UGT108	Ebr02G055150	L
140	UGT110	Ebr02G055170	L
141	UGT111	Ebr02G055180	L
142	UGT117	Ebr02G062240	L
143	UGT178	Ebr03G068080	L
144	UGT204	Ebr04G030120	L
145	UGT250	Ebr04G041830	L
146	UGT254	Ebr04G064650	L
147	UGT257	Ebr04G071810	L
148	UGT258	Ebr04G071830	L
149	UGT259	Ebr04G071850	L
150	UGT260	Ebr04G071910	L
151	UGT261	Ebr04G071960	L
152	UGT264	Ebr04G072080	L
153	UGT358	Ebr06G047600	L
154	UGT269	Ebr05G017770	M
155	UGT276	Ebr05G028440	M
156	UGT316	Ebr06G039780	N
157	UGT298	Ebr06G029420	O
158	UGT299	Ebr06G029470	O
159	UGT300	Ebr06G029480	O
160	UGT302	Ebr06G029500	O
161	UGT306	Ebr06G029660	O
162	UGT308	Ebr06G029680	O
163	UGT311	Ebr06G029710	O
164	UGT314	Ebr06G029800	O
165	UGT285	Ebr05G056060	Q
166	UGT286	Ebr05G056070	Q
167	UGT5	Ebr01G026910	X
168	UGT317	Ebr06G040820	X
