# Supplementary material for: Evolutionary Characteristics and Expression Patterns of the UGT Gene Family in Epimedium from Gansu, China
Source: Curr Issues Mol Biol. 2026 Apr 11;48(4):393. doi: 10.3390/cimb48040393 (PMC13115264; doi:10.3390/cimb48040393)
Supplement: Supplementary file 1 [file cimb-48-00393-s001.zip › cimb-4218483-supplementary-xml/Tables in the Appendix/Table S3 Results of protein–protein interaction analysis.xlsx]

## Sheet: Comparison Table
The most similar Arabidopsis gene ID	UGT Member ID
AT1G01390	UGT152
AT1G01420	UGT154UGT157
AT1G05560	UGT57
AT1G05675	UGT178UGT53
AT1G05680	UGT100UGT106UGT94UGT96UGT99
AT1G07250	UGT74
AT1G22340	UGT14
AT1G22360	UGT20UGT266UGT278UGT280UGT281UGT324UGT49
AT1G22380	UGT12UGT15UGT16UGT17UGT247UGT248UGT265UGT268UGT8
AT1G22400	UGT19UGT21
AT1G64920	UGT318
AT1G73880	UGT147UGT148UGT150UGT151UGT277UGT68
AT2G15490	UGT142UGT298UGT299UGT300UGT302UGT306UGT308UGT311UGT314
AT2G16890	UGT69UGT70UGT80UGT82UGT86UGT87UGT88UGT93
AT2G22930	UGT6
AT2G23250	UGT117UGT250UGT254UGT259
AT2G23260	UGT260UGT261
AT2G30140	UGT42
AT2G30150	UGT312UGT315
AT2G36760	UGT31
AT2G36780	UGT32
AT2G36800	UGT29
AT2G36970	UGT24UGT26UGT34UGT35UGT359
AT2G43820	UGT107UGT108UGT110UGT111UGT56UGT65
AT2G43840	UGT52
AT3G02100	UGT170UGT36
AT3G07020	UGT5
AT3G11340	UGT2
AT3G16520	UGT160UGT180UGT183UGT185UGT187UGT188UGT189UGT191
AT3G21760	UGT10
AT3G21780	UGT51
AT3G22250	UGT316
AT3G50740	UGT210UGT212UGT213
AT4G01070	UGT1UGT193UGT205UGT270UGT271UGT273
AT4G15280	UGT73
AT4G15480	UGT204UGT257UGT258UGT264
AT4G15550	UGT358UGT58UGT59UGT60UGT63UGT64
AT4G27560	UGT282UGT347UGT354UGT357
AT4G27570	UGT292UGT322UGT341UGT342
AT4G34131	UGT165UGT173UGT197UGT200UGT203UGT283
AT5G03490	UGT40UGT90
AT5G12890	UGT269UGT276UGT285UGT286
AT5G17050	UGT141UGT23UGT252UGT284
AT5G49690	UGT113UGT122UGT124UGT218UGT219UGT224UGT225UGT226UGT228UGT231UGT232UGT234UGT241UGT242UGT253UGT3
AT5G53990	UGT317UGT67
AT5G54010	UGT123UGT128UGT140UGT144UGT174UGT28UGT321UGT331UGT336UGT340
AT5G54060	UGT126

## Sheet: Comparison Information
ID1	ID2	节点10和47个拟南芥注释	domain_summary_url	annotation
UGT72B3	AT1G01420	UGT154UGT157	https://smart.embl.de/smart/DDvec.cgi?smart=481:Pfam_UDPGT(218|438)+	UDP-glucosyl transferase 72B3; Possesses low quercetin 3-O-glucosyltransferase activity in vitro
UGT75B1	AT1G05560	UGT57	https://smart.embl.de/smart/DDvec.cgi?smart=469:Pfam_UDPGT(211|432)+	UDP-glucosyltransferase 75B1; A UDP-glucose transferase localized in the phragmoplast. It has been co-purified with the callose synthase complex and may transfer UDP-glucose from sucrose synthase to the callose synthase and thus help form a substrate channel for the synthesis of callose at the forming cell plate. Induced by salicylic acid. Independent of NPR1 for their induction by salicylic acid…
AT1G05675	AT1G05675	UGT178UGT53	https://smart.embl.de/smart/DDvec.cgi?smart=453:Pfam_UDPGT(255|424)+	UDP-Glycosyltransferase superfamily protein; Its function is described as transferase activity, transferring hexosyl groups; Involved in metabolic process; Contains the following InterPro domains: UDP-glucuronosyl/UDP-glucosyltransferase (InterPro:IPR002213); BEST Arabidopsis thaliana protein match is: Uridine diphosphate glycosyltransferase 74E2 (TAIR:AT1G05680.1); Belongs to the UDP-glycosyltra…
UGT74E2	AT1G05680	UGT100UGT106UGT94UGT96UGT99	https://smart.embl.de/smart/DDvec.cgi?smart=453:Pfam_UDPGT(253|425)+	Uridine diphosphate glycosyltransferase 74E2; Encodes a UDP-glucosyltransferase, UGT74E2, that acts on IBA (indole-3-butyric acid) and affects auxin homeostasis. The transcript and protein levels of this enzyme are strongly induced by H2O2 and may allow integration of ROS (reactive oxygen species) and auxin signaling. This enzyme can also transfer glycosyl groups to several compounds related to t…
UGT71C4	AT1G07250	UGT74	https://smart.embl.de/smart/DDvec.cgi?smart=479:Pfam_UDPGT(248|443)+	UDP-glucosyl transferase 71C4; Possesses quercetin 3-O-glucosyltransferase and 7-O- glucosyltransferase activities in vitro. Also active in vitro on benzoates and benzoate derivatives
UGT85A7	AT1G22340	UGT14	https://smart.embl.de/smart/DDvec.cgi?smart=487:Pfam_UDPGT(22|450)+	UDP-glucosyl transferase 85A7 (UGT85A7); Its function is described as UDP-glycosyltransferase activity, transferase activity, transferring glycosyl groups, glucuronosyltransferase activity; Involved in metabolic process; Located in cellular_component unknown; Expressed in 8 plant structures; Contains the following InterPro domains: UDP-glucuronosyl/UDP-glucosyltransferase (InterPro:IPR002213); BE…
UGT85A2	AT1G22360	UGT20UGT266UGT278UGT280UGT281UGT324UGT49	https://smart.embl.de/smart/DDvec.cgi?smart=481:Pfam_UDPGT(18|447)+	UDP-glucosyl transferase 85A2 (UGT85A2); Its function is described as UDP-glycosyltransferase activity, transferase activity, transferring glycosyl groups, glucuronosyltransferase activity; Involved in metabolic process; Located in cellular_component unknown; Expressed in 21 plant structures; Expressed during 11 growth stages; Contains the following InterPro domains: UDP-glucuronosyl/UDP-glucosyl…
UGT85A3	AT1G22380	UGT12UGT15UGT16UGT17UGT247UGT248UGT265UGT268UGT8	https://smart.embl.de/smart/DDvec.cgi?smart=488:Pfam_UDPGT(26|453)+	Encodes a putative UDP-glucosyl transferase. At1g22380 was initially identified as encoding the protein AAF87154, which has been classified as a bHLH protein (AtbHLH152). Subsequently it has been found that the AAF87154 protein appears to be encoded by the AT1G23970 genomic locus
UGT85A1	AT1G22400	UGT19UGT21	https://smart.embl.de/smart/DDvec.cgi?smart=489:Pfam_UDPGT(17|458)+	UDP-Glycosyltransferase superfamily protein; Involved in the O-glucosylation of trans-zeatin and dihydrozeatin. Also active in vitro on cis-zeatin. Not active on N-glucosylated substrates
AT1G64920	AT1G64920	UGT318	https://smart.embl.de/smart/DDvec.cgi?smart=452:Pfam_UDPGT(230|419)+	UDP-Glycosyltransferase superfamily protein; Its function is described as transferase activity, transferring glycosyl groups; Involved in metabolic process; Located in cellular_component unknown; Expressed in root; Contains the following InterPro domains: UDP-glucuronosyl/UDP-glucosyltransferase (InterPro:IPR002213); BEST Arabidopsis thaliana protein match is: UDP-Glycosyltransferase superfamily …
UGT89B1	AT1G73880	UGT147UGT148UGT150UGT151UGT277UGT68	https://smart.embl.de/smart/DDvec.cgi?smart=473:Pfam_UDPGT(256|407)+	UDP-glucosyl transferase 89B1; Possesses quercetin 3-O-glucosyltransferase, 7-O- glucosyltransferase and 4'-O-glucosyltransferase activities in vitro. Also active in vitro on benzoates and benzoate derivatives
UGT73B4	AT2G15490	UGT142UGT298UGT299UGT300UGT302UGT306UGT308UGT311UGT314	https://smart.embl.de/smart/DDvec.cgi?smart=484:Pfam_UDPGT(9|455)+	UDP-glycosyltransferase 73B4; Possesses quercetin 3-O-glucosyltransferase and low 7-O- glucosyltransferase activities in vitro. Also active in vitro on benzoates and benzoate derivatives. Can detoxify the explosive 2,4,6-trinitrotoluene in plant by forming O- or C-glucose conjugates; Belongs to the UDP-glycosyltransferase family
AT2G16890	AT2G16890	UGT69UGT70UGT80UGT82UGT86UGT87UGT88UGT93	https://smart.embl.de/smart/DDvec.cgi?smart=478:Pfam_UDPGT(264|452)+	UDP-Glycosyltransferase superfamily protein; Its function is described as transferase activity, transferring hexosyl groups, UDP-glycosyltransferase activity, transferase activity, transferring glycosyl groups; Involved in metabolic process; Located in endomembrane system; Expressed in 17 plant structures; Expressed during 7 growth stages; Contains the following InterPro domains: UDP-glucuronosyl…
AT2G22930	AT2G22930	UGT6	https://smart.embl.de/smart/DDvec.cgi?smart=442:Pfam_UDPGT(217|413)+	UDP-Glycosyltransferase superfamily protein; Its function is described as transferase activity, transferring glycosyl groups; Involved in metabolic process; Located in endomembrane system; Expressed in hypocotyl, root, flower; Expressed during petal differentiation and expansion stage; Contains the following InterPro domains: UDP-glucuronosyl/UDP-glucosyltransferase (InterPro:IPR002213); BEST Ara…
UGT84B2	AT2G23250	UGT117UGT250UGT254UGT259	https://smart.embl.de/smart/DDvec.cgi?smart=438:Pfam_UDPGT(230|404)+	UDP-glucosyl transferase 84B2 (UGT84B2); Its function is described as UDP-glycosyltransferase activity, transferase activity, transferring glycosyl groups, abscisic acid glucosyltransferase activity; Involved in metabolic process; Contains the following InterPro domains: UDP-glucuronosyl/UDP-glucosyltransferase (InterPro:IPR002213); BEST Arabidopsis thaliana protein match is: UDP-glucosyl transfe…
UGT84B1	AT2G23260	UGT260UGT261	https://smart.embl.de/smart/DDvec.cgi?smart=456:Pfam_UDPGT(251|418)+	UDP-glucosyl transferase 84B1; Possesses low quercetin 7-O-glucosyltransferase activity in vitro
UGT87A2	AT2G30140	UGT42	https://smart.embl.de/smart/DDvec.cgi?smart=455:Pfam_UDPGT(244|421)+	UDP-Glycosyltransferase superfamily protein; Contains the following InterPro domains: UDP-glucuronosyl/UDP-glucosyltransferase (InterPro:IPR002213); BEST Arabidopsis thaliana protein match is: UDP-Glycosyltransferase superfamily protein (TAIR:AT2G30150.1); Has 7945 Blast hits to 7893 proteins in 488 species: Archae - 0; Bacteria - 512; Metazoa - 2235; Fungi - 27; Plants - 5022; Viruses - 79; Othe…
AT2G30150	AT2G30150	UGT312UGT315	https://smart.embl.de/smart/DDvec.cgi?smart=440:Pfam_UDPGT(171|407)+	UDP-Glycosyltransferase superfamily protein; Its function is described as transferase activity, transferring hexosyl groups, UDP-glycosyltransferase activity, transferase activity, transferring glycosyl groups; Involved in metabolic process; Expressed in 22 plant structures; Expressed during 13 growth stages; Contains the following InterPro domains: UDP-glucuronosyl/UDP-glucosyltransferase (Inter…
UGT73C2	AT2G36760	UGT31	https://smart.embl.de/smart/DDvec.cgi?smart=496:Pfam_UDPGT(15|451)+	UDP-glucosyl transferase 73C2 (UGT73C2); Its function is described as transferase activity, transferring hexosyl groups, UDP-glycosyltransferase activity, transferase activity, transferring glycosyl groups; Involved in metabolic process; Located in endomembrane system; Expressed in flower, stamen; Expressed during 4 anthesis; Contains the following InterPro domains: UDP-glucuronosyl/UDP-glucosylt…
AT2G36780	AT2G36780	UGT32	https://smart.embl.de/smart/DDvec.cgi?smart=496:Pfam_UDPGT(110|452)+	UDP-Glycosyltransferase superfamily protein; Its function is described as UDP-glycosyltransferase activity, transferase activity, transferring glycosyl groups; Involved in metabolic process; Located in cellular_component unknown; Contains the following InterPro domains: UDP-glucuronosyl/UDP-glucosyltransferase (InterPro:IPR002213); BEST Arabidopsis thaliana protein match is: UDP-Glycosyltransfera…
DOGT1	AT2G36800	UGT29	https://smart.embl.de/smart/DDvec.cgi?smart=495:Pfam_UDPGT(259|446)+	UDP-glycosyltransferase 73C5; Specifically catalyzes 23-O-glucosylation of brassinosteroids, resulting probably in their inactivation. Also, involved in the O-glucosylation of trans-zeatin and dihydrozeatin. Active in vitro on cis-zeatin, dihydrozeatin-9-N-Glc, and olomoucine. Also involved in the detoxification of the Fusarium mycotoxin deoxynivalenol by the transfer of glucose from UDP- glucose…
AT2G36970	AT2G36970	UGT24UGT26UGT34UGT35UGT359	https://smart.embl.de/smart/DDvec.cgi?smart=490:Pfam_UDPGT(273|453)+	UDP-Glycosyltransferase superfamily protein; Its function is described as UDP-glycosyltransferase activity, transferase activity, transferring glycosyl groups; Involved in metabolic process; Located in endomembrane system; Expressed in 20 plant structures; Expressed during 13 growth stages; Contains the following InterPro domains: UDP-glucuronosyl/UDP-glucosyltransferase (InterPro:IPR002213); BES…
AT2G38240	AT2G38240		https://smart.embl.de/smart/DDvec.cgi?smart=353:Pfam_DIOX_N(48|155)+Pfam_2OG-FeII_Oxy(203|302)+	2-oxoglutarate (2OG) and Fe(II)-dependent oxygenase superfamily protein; Involved in anthocyanin and protoanthocyanidin biosynthesis by catalyzing the oxidation of leucoanthocyanidins into anthocyanidins
UGT74F2	AT2G43820	UGT107UGT108UGT110UGT111UGT56UGT65	https://smart.embl.de/smart/DDvec.cgi?smart=449:Pfam_Glyco_tran_28_C(266|428)+	UDP-glucosyltransferase 74F2; Induced by Salicylic acid, virus, fungus and bacteria.Involved in the tryptophan synthesis pathway. Independent of NPR1 for their induction by salicylic acid. UGT74F1 transfers UDP:glucose to salicylic acid (forming a glucoside (SAG) and a glucose ester (SGE)), benzoic acid, and athranilate in vitro. UGT74F2 shows a weak ability to catalyze the formation of the p-ami…
UGT74F1	AT2G43840	UGT52	https://smart.embl.de/smart/DDvec.cgi?smart=449:Pfam_UDPGT(248|426)+	UGT74F1 transfers UDP:glucose to salicylic acid (forming a glucoside), benzoic acid, quercetin, and athranilate in vitro. UGT74F1 shows a weak ability to catalyze the formation of the p-aminobenzoate-glucose ester in vitro. But, UGT75B1 appears to be the dominant pABA acylglucosyltransferase in vivo based on assays in leaves, flowers, and siliques. The true biological substrate(s) of UGT74F1 are …
AT3G02100	AT3G02100	UGT170UGT36	https://smart.embl.de/smart/DDvec.cgi?smart=464:Pfam_UDPGT(270|460)+	UDP-Glycosyltransferase superfamily protein; Its function is described as UDP-glycosyltransferase activity, transferase activity, transferring glycosyl groups; Involved in metabolic process; Located in cellular_component unknown; Expressed in root; Contains the following InterPro domains: UDP-glucuronosyl/UDP-glucosyltransferase (InterPro:IPR002213); BEST Arabidopsis thaliana protein match is: UD…
SGT	AT3G07020	UGT5	https://smart.embl.de/smart/DDvec.cgi?smart=637:Pfam_Glyco_transf_28(195|339)+Pfam_UDPGT(409|600)+	UDP-Glycosyltransferase superfamily protein; Involved in the biosynthesis of sterol glucosides. Catalyzes the synthesis of steryl glycosides (SGs) and acyl steryl glycosides (ASGs) which are the most abundant sterol derivatives in higher plants. Can act on several sterols like sitosterol, campesterol and stigmasterol. Both UGT80A2 and UGT80B1 are required for the normal production of SGs and ASGs…
UGT76B1	AT3G11340	UGT2	https://smart.embl.de/smart/DDvec.cgi?smart=447:Pfam_UDPGT(216|421)+	UDP-Glycosyltransferase superfamily protein; Glycosylates the amino acid-related molecules isoleucic acid (2-hydroxy-3-methylpentanoic acid) and valic acid (2-hydroxy- 3-methylbutyric acid). Acts as a negative regulator of salicylic acid (SA)-dependent plant defense in the absence of pathogens and promotes the jasmonate (JA) response. Negatively influences the onset of senescence; Belongs to the …
UGT88A1	AT3G16520	UGT160UGT180UGT183UGT185UGT187UGT188UGT189UGT191	https://smart.embl.de/smart/DDvec.cgi?smart=462:Pfam_UDPGT(206|438)+	UDP-glucosyl transferase 88A1; Possesses low quercetin 3-O-glucosyltransferase, 7-O- glucosyltransferase, 3'-O-glucosyltransferase and 4'-O- glucosyltransferase activities in vitro
HYR1	AT3G21760	UGT10	https://smart.embl.de/smart/DDvec.cgi?smart=485:Pfam_UDPGT(234|447)+	UDP-Glycosyltransferase superfamily protein; Encodes HYR1, a UDP glycosyltransferase (UGT). HYR1 glucosylates hypostatin, an inhibitor of cell expansion in vivo to form a bioactive glucoside
UGT71B6	AT3G21780	UGT51	https://smart.embl.de/smart/DDvec.cgi?smart=479:Pfam_UDPGT(139|432)+	Encodes a protein with UDP-glucosyl transferase activity that was shown to preferentially glucosylates abscisic acid (ABA), and not its catabolites. Moreover, UGT71B6 was shown to have a strict preference for the naturally-occurring ABA enantiomer, (+)-ABA, and not its 'unnatural' relative, (-)-ABA. This is in contrast to the other identified UGT genes catalyzing the glucosylation of ABA which we…
AT3G22250	AT3G22250	UGT316	https://smart.embl.de/smart/DDvec.cgi?smart=461:Pfam_UDPGT(256|439)+	UDP-Glycosyltransferase superfamily protein; Its function is described as UDP-glycosyltransferase activity, transferase activity, transferring glycosyl groups; Involved in metabolic process; Expressed in pedicel; Expressed during 4 anthesis; Contains the following InterPro domains: UDP-glucuronosyl/UDP-glucosyltransferase (InterPro:IPR002213); BEST Arabidopsis thaliana protein match is: UDP-Glyco…
UGT72E1	AT3G50740	UGT210UGT212UGT213	https://smart.embl.de/smart/DDvec.cgi?smart=487:Pfam_UDPGT(243|439)+	UDP-glucosyl transferase 72E1; UDP-glycosyltransferase that glucosylates sinapyl and coniferyl aldehydes, but is not active in presence of their respective alcohols. Can glucosylate the phytotoxic xenobiotic compound 2,4,5-trichlorophenol (TCP)
F3H	AT3G51240		https://smart.embl.de/smart/DDvec.cgi?smart=358:Pfam_DIOX_N(38|154)+Pfam_2OG-FeII_Oxy(193|294)+	Naringenin,2-oxoglutarate 3-dioxygenase; Catalyzes the 3-beta-hydroxylation of 2S-flavanones to 2R,3R-dihydroflavonols which are intermediates in the biosynthesis of flavonols, anthocyanidins, catechins and proanthocyanidins in plants
TT5	AT3G55120		https://smart.embl.de/smart/DDvec.cgi?smart=246:Pfam_Chalcone(21|223)+	Chalcone-flavanone isomerase family protein; Catalyzes the intramolecular cyclization of bicyclic chalcones into tricyclic (S)-flavanones. Responsible for the isomerization of 4,2',4',6'-tetrahydroxychalcone (also termed chalcone) into naringenin
GT72B1	AT4G01070	UGT1UGT193UGT205UGT270UGT271UGT273	https://smart.embl.de/smart/DDvec.cgi?smart=480:Pfam_UDPGT(231|431)+	UDP-Glycosyltransferase superfamily protein; The glycosyltransferase (UGT72B1) is involved in metabolizing xenobiotica (chloroaniline and chlorophenole). Comparison between wild type and knock-out mutant demonstrates the central role of this gene for metabolizing chloroaniline but significantly less for chlorophenole. The glucosyltransferase preferred UDP-xylose over UDP-glucose indicating its (a…
AT4G14090	AT4G14090		https://smart.embl.de/smart/DDvec.cgi?smart=456:Pfam_UDPGT(239|432)+	UDP-Glycosyltransferase superfamily protein; The At4g14090 encodes a anthocyanidin 5-O-glucosyltransferase specifically glucosylating the 5-position of the flavonoid A-ring; Belongs to the UDP-glycosyltransferase family
UGT71B5	AT4G15280	UGT73	https://smart.embl.de/smart/DDvec.cgi?smart=478:Pfam_UDPGT(239|453)+	UDP-glucosyl transferase 71B5; Possesses low quercetin 3-O-glucosyltransferase activity in vitro
UGT84A1	AT4G15480	UGT204UGT257UGT258UGT264	https://smart.embl.de/smart/DDvec.cgi?smart=490:Pfam_UDPGT(260|419)+	UDP-Glycosyltransferase superfamily protein; Glucosyltransferase that glucosylates 4-coumarate, ferulate, caffeate, sinapate and cinnamate. Can glucosylate the phytotoxic xenobiotic compound 2,4,5-trichlorophenol (TCP)
IAGLU	AT4G15550	UGT358UGT58UGT59UGT60UGT63UGT64	https://smart.embl.de/smart/DDvec.cgi?smart=474:Pfam_UDPGT(259|451)+	Indole-3-acetate beta-D-glucosyltransferase; Glucosyltransferase that glucosylates kaempferol. Can glucosylate the phytotoxic xenobiotic compound 2,4,5- trichlorophenol (TCP)
LDOX	AT4G22880		https://smart.embl.de/smart/DDvec.cgi?smart=356:Pfam_DIOX_N(47|161)+Pfam_2OG-FeII_Oxy(210|307)+	Leucoanthocyanidin dioxygenase; Involved in anthocyanin and protoanthocyanidin biosynthesis by catalyzing the oxidation of leucoanthocyanidins into anthocyanidins. Possesses low flavonol synthase activity in vitro towards dihydrokaempferol and dihydroquercetin producing kaempferol and quercitin, respectively; Belongs to the iron/ascorbate-dependent oxidoreductase family
AT4G27560	AT4G27560	UGT282UGT347UGT354UGT357	https://smart.embl.de/smart/DDvec.cgi?smart=455:Pfam_UDPGT(251|420)+	UDP-Glycosyltransferase superfamily protein; Its function is described as transferase activity, transferring glycosyl groups; Involved in response to salt stress, N-terminal protein myristoylation; Located in cellular_component unknown; Expressed in guard cell; Contains the following InterPro domains: UDP-glucuronosyl/UDP-glucosyltransferase (InterPro:IPR002213); BEST Arabidopsis thaliana protein…
AT4G27570	AT4G27570	UGT292UGT322UGT341UGT342	https://smart.embl.de/smart/DDvec.cgi?smart=453:Pfam_UDPGT(252|420)+	UDP-Glycosyltransferase superfamily protein; Its function is described as transferase activity, transferring glycosyl groups; Involved in N-terminal protein myristoylation, metabolic process; Located in cellular_component unknown; Contains the following InterPro domains: UDP-glucuronosyl/UDP-glucosyltransferase (InterPro:IPR002213); BEST Arabidopsis thaliana protein match is: UDP-Glycosyltransfer…
UGT73B3	AT4G34131	UGT165UGT173UGT197UGT200UGT203UGT283	https://smart.embl.de/smart/DDvec.cgi?smart=481:Pfam_UDPGT(19|458)+	UDP-glucosyl transferase 73B3; Possesses quercetin 3-O-glucosyltransferase activity in vitro. Also active in vitro on benzoates and benzoate derivatives. Involved in stress or defense responses
AT5G03490	AT5G03490	UGT40UGT90	https://smart.embl.de/smart/DDvec.cgi?smart=465:Pfam_UDPGT(264|419)+	UDP-Glycosyltransferase superfamily protein; Glucosyltransferase that glucosylates benzoates and benzoate derivatives in vitro
TT7	AT5G07990		https://smart.embl.de/smart/DDvec.cgi?smart=513:TRANS(2|21)+Pfam_p450(34|496)+	Cytochrome P450 superfamily protein; Catalyzes the 3'-hydroxylation of the flavonoid B-ring to the 3',4'-hydroxylated state. Convert naringenin to eriodictyol and dihydrokaempferol to dihydroquercetin; Belongs to the cytochrome P450 family
FLS1	AT5G08640		https://smart.embl.de/smart/DDvec.cgi?smart=336:Pfam_DIOX_N(43|157)+Pfam_2OG-FeII_Oxy(197|296)+	Flavonol synthase/flavanone 3-hydroxylase; Catalyzes the formation of flavonols from dihydroflavonols. It can act on dihydrokaempferol to produce kaempferol, on dihydroquercetin to produce quercitin and on dihydromyricetin to produce myricetin. In vitro catalyzes the oxidation of both enantiomers of naringenin to give both cis- and trans-dihydrokaempferol; Belongs to the iron/ascorbate-dependent …
AT5G12890	AT5G12890	UGT269UGT276UGT285UGT286	https://smart.embl.de/smart/DDvec.cgi?smart=488:TRANS(10|32)+TRANS(145|167)+Pfam_UDPGT(261|452)+	UDP-Glycosyltransferase superfamily protein; Its function is described as UDP-glycosyltransferase activity, transferase activity, transferring glycosyl groups; Involved in metabolic process; Expressed in 22 plant structures; Expressed during 12 growth stages; Contains the following InterPro domains: UDP-glucuronosyl/UDP-glucosyltransferase (InterPro:IPR002213); BEST Arabidopsis thaliana protein m…
TT4	AT5G13930		https://smart.embl.de/smart/DDvec.cgi?smart=395:Pfam_Chal_sti_synt_N(9|233)+Pfam_ACP_syn_III_C(304|392)+	Chalcone and stilbene synthase family protein; Encodes chalcone synthase (CHS), a key enzyme involved in the biosynthesis of flavonoids. Required for the accumulation of purple anthocyanins in leaves and stems. Also involved in the regulation of auxin transport and the modulation of root gravitropism
UGT78D2	AT5G17050	UGT141UGT23UGT252UGT284	https://smart.embl.de/smart/DDvec.cgi?smart=460:Pfam_UDPGT(23|437)+	UDP-glucosyl transferase 78D2; The At5g17050 encodes a anthocyanidin 3-O-glucosyltransferase which specifically glucosylates the 3-position of the flavonoid C-ring. Anthocyanidins such as cyanidin and pelargonidin as well as flavonols such as kaempferol and quercetin are accepted substrates; Belongs to the UDP-glycosyltransferase family
DFR	AT5G42800		https://smart.embl.de/smart/DDvec.cgi?smart=382:Pfam_NmrA(8|145)+	Dihydroflavonol reductase. Catalyzes the conversion of dihydroquercetin to leucocyanidin in the biosynthesis of anthocyanins
AT5G49690	AT5G49690	UGT113UGT122UGT124UGT218UGT219UGT224UGT225UGT226UGT228UGT231UGT232UGT234UGT241UGT242UGT253UGT3	https://smart.embl.de/smart/DDvec.cgi?smart=460:Pfam_UDPGT(258|455)+	UDP-Glycosyltransferase superfamily protein; Its function is described as transferase activity, transferring glycosyl groups; Involved in metabolic process; Contains the following InterPro domains: UDP-glucuronosyl/UDP-glucosyltransferase (InterPro:IPR002213); BEST Arabidopsis thaliana protein match is: UDP-Glycosyltransferase superfamily protein (TAIR:AT5G65550.1); Has 1807 Blast hits to 1807 pr…
AT5G53990	AT5G53990	UGT317UGT67	https://smart.embl.de/smart/DDvec.cgi?smart=447:Pfam_UDPGT(236|415)+	UDP-Glycosyltransferase superfamily protein; Its function is described as transferase activity, transferring glycosyl groups; Involved in metabolic process; Expressed in root; Contains the following InterPro domains: UDP-glucuronosyl/UDP-glucosyltransferase (InterPro:IPR002213); BEST Arabidopsis thaliana protein match is: UDP-Glycosyltransferase superfamily protein (TAIR:AT1G64910.1); Has 1807 Bl…
AT5G54010	AT5G54010	UGT123UGT128UGT140UGT144UGT174UGT28UGT321UGT331UGT336UGT340	https://smart.embl.de/smart/DDvec.cgi?smart=453:SIGNAL(1|20)+Pfam_UDPGT(240|420)+	UDP-Glycosyltransferase superfamily protein; Its function is described as transferase activity, transferring glycosyl groups; Involved in metabolic process; Located in endomembrane system; Expressed in 6 plant structures; Expressed during L mature pollen stage, M germinated pollen stage, 4 anthesis, petal differentiation and expansion stage; Contains the following InterPro domains: UDP-glucuronos…
UF3GT	AT5G54060	UGT126	https://smart.embl.de/smart/DDvec.cgi?smart=468:Pfam_UDPGT(254|436)+	Anthocyanidin 3-O-glucoside 2'''-O-xylosyltransferase; Contributes to the last few anthocyanin biosynthetic steps. Converts cyanidin 3-O-glucoside to cyanidin 3-O- xylosyl(1->2)glucoside. Can use 3-O-glucosylated anthocyanidins/flavonols and uridine diphosphate (UDP)-xylose as substrates
FLS3	AT5G63590		https://smart.embl.de/smart/DDvec.cgi?smart=308:Pfam_DIOX_N(14|124)+Pfam_2OG-FeII_Oxy(168|267)+	Flavonol synthase 3; Catalyzes the formation of flavonols from dihydroflavonols. Possesses low activity in vitro towards dihydrokaempferol and dihydroquercetin producing kaempferol and quercitin, respectively; Belongs to the iron/ascorbate-dependent oxidoreductase family
AT1G01390	AT1G01390	UGT152	https://smart.embl.de/smart/DDvec.cgi?smart=480:Pfam_UDPGT(232|439)+	UDP-Glycosyltransferase superfamily protein; Its function is described as UDP-glycosyltransferase activity, transferase activity, transferring glycosyl groups; Involved in metabolic process; Expressed in 7 plant structures; Expressed during 9 growth stages; Contains the following InterPro domains: UDP-glucuronosyl/UDP-glucosyltransferase (InterPro:IPR002213); BEST Arabidopsis thaliana protein mat…

## Sheet: Comparison values
node11	node22	combined_score
DFR	LDOX	0.999
TT5	F3H	0.999
DFR	FLS1	0.999
TT4	TT5	0.999
DFR	TT5	0.998
FLS3	DFR	0.998
TT4	FLS1	0.998
DFR	F3H	0.998
TT4	F3H	0.998
DFR	TT7	0.997
TT7	F3H	0.997
TT7	TT5	0.997
FLS1	F3H	0.995
UGT126	DFR	0.995
FLS1	TT5	0.995
TT7	LDOX	0.994
FLS1	TT7	0.992
DFR	TT4	0.992
UGT126	AT4G14090	0.99
UGT141UGT23UGT252UGT284	F3H	0.987
FLS3	TT7	0.984
FLS3	TT4	0.984
UGT126	LDOX	0.982
UGT141UGT23UGT252UGT284	FLS1	0.98
TT4	LDOX	0.975
UGT141UGT23UGT252UGT284	TT7	0.975
UGT126	F3H	0.973
LDOX	TT5	0.973
UGT126	TT4	0.972
UGT126	TT5	0.971
DFR	AT2G38240	0.969
FLS3	UGT141UGT23UGT252UGT284	0.969
TT4	AT2G38240	0.968
TT5	AT2G38240	0.968
UGT126	AT2G38240	0.967
FLS3	TT5	0.967
TT4	TT7	0.967
UGT126	FLS1	0.966
DFR	AT4G14090	0.958
UGT141UGT23UGT252UGT284	TT5	0.956
FLS3	UGT126	0.954
UGT141UGT23UGT252UGT284	LDOX	0.954
UGT141UGT23UGT252UGT284	TT4	0.944
LDOX	F3H	0.939
FLS3	F3H	0.926
DFR	UGT141UGT23UGT252UGT284	0.924
UGT126	TT7	0.875
UGT141UGT23UGT252UGT284	AT2G38240	0.871
UGT29	UGT19UGT21	0.845
LDOX	AT4G14090	0.798
TT7	AT2G38240	0.78
AT4G14090	F3H	0.743
TT7	AT4G14090	0.721
FLS3	LDOX	0.702
FLS1	LDOX	0.7
TT4	AT4G14090	0.643
FLS1	UGT204UGT257UGT258UGT264	0.64
FLS1	AT4G14090	0.631
AT4G14090	TT5	0.627
UGT292UGT322UGT341UGT342	LDOX	0.553
UGT204UGT257UGT258UGT264	F3H	0.543
AT4G14090	AT2G38240	0.525
UGT204UGT257UGT258UGT264	TT5	0.521
FLS3	AT4G14090	0.502
TT4	UGT204UGT257UGT258UGT264	0.484
TT4	UGT57	0.477
UGT5	UGT107UGT108UGT110UGT111UGT56UGT65	0.476
FLS3	UGT204UGT257UGT258UGT264	0.463
DFR	UGT57	0.463
LDOX	UGT57	0.461
UGT141UGT23UGT252UGT284	AT4G14090	0.433
UGT126	UGT141UGT23UGT252UGT284	0.432
UGT100UGT106UGT94UGT96UGT99	UGT57	0.43
UGT165UGT173UGT197UGT200UGT203UGT283	UGT142UGT298UGT299UGT300UGT302UGT306UGT308UGT311UGT314	0.429
UGT142UGT298UGT299UGT300UGT302UGT306UGT308UGT311UGT314	UGT100UGT106UGT94UGT96UGT99	0.425
LDOX	UGT29	0.422
LDOX	UGT32	0.422
LDOX	UGT31	0.422
UGT29	UGT57	0.402
